# Supplementary material for: Transcriptomics and Selection Pressure Analysis Reveals the Influence Mechanism of PLIN1 Protein on the Development of Small Size in Min Pigs
Source: Int J Mol Sci. 2023 Feb 15;24(4):3947. doi: 10.3390/ijms24043947 (PMC9960057; doi:10.3390/ijms24043947)
Supplement: Supplementary file 1 [file ijms-24-03947-s001.zip]

Archive with 1 entries (1 files):
- ijms-2189766-supplementary.pdf
